# Supplementary material for: Using an ATR-FTIR Technique to Detect Pathogens in Patients with Urinary Tract Infections: A Pilot Study
Source: Sensors (Basel). 2022 May 10;22(10):3638. doi: 10.3390/s22103638 (PMC9147530; doi:10.3390/s22103638)
Supplement: Supplementary file 1 [file sensors-22-03638-s001.zip]

Archive with 1 entries (1 files):
- sensors-1694090-supplementary.pdf
